# Supplementary material for: The MyLO CRISPR-Cas9 toolkit: a markerless yeast localization and overexpression CRISPR-Cas9 toolkit
Source: G3 (Bethesda). 2022 Jun 16;12(8):jkac154. doi: 10.1093/g3journal/jkac154 (PMC9339301; doi:10.1093/g3journal/jkac154)
Supplement: jkac154_Supplemental_Table_S1 [file jkac154_supplemental_table_s1.xlsx]

## Sheet: S1 - MyLO Toolkit Plasmids
MyLO Toolkit Plasmids (note: pBBK1-96 are included in the toolkit available on Addgene; pBB91 and pRS426 were used in this work but are not part of the kit)
ID	Description	Type	Source	Addgene ID
pBBK01	pCAS-Tyr-[gRNA: BsaI GFP dropout] (KanR, AmpR)	pCAS parent	This study	178985
pBBK02	pCAS-Tyr-[gRNA: BsaI GFP dropout] (SplitKanR, AmpR)	pCAS parent	This study	178986
pBBK03	pCAS-Tyr-[gRNA: BsaI GFP dropout] (HygR,AmpR)	pCAS parent	This study	178987
pBBK04	pCAS-Tyr-[gRNA: BsaI GFP dropout] (SplitHygR,AmpR)	pCAS parent	This study	178988
pBBK05	pCAS-Tyr-[gRNA: BsaI GFP dropout] (NatR,AmpR)	pCAS parent	This study	178989
pBBK06	pCAS-Tyr-[gRNA: BsaI GFP dropout] (SplitNatR,AmpR)	pCAS parent	This study	178990
pBBK07	pCAS-Tyr-[gRNA: BsaI GFP dropout] (LEU2,AmpR)	pCAS parent	This study	178991
pBBK08	pCAS-Tyr-[gRNA: BsaI GFP dropout] (SplitLEU2,AmpR)	pCAS parent	This study	178992
pBBK09	pCAS-Tyr-[gRNA: BsaI GFP dropout] (BsmBI-flanked URA3, AmpR)	pCAS parent	This study	178993
pBBK10	pCAS-Tyr-[gRNA: BsaI GFP dropout] (SplitURA3,AmpR)	pCAS parent	This study	178994
pBBK11	pCAS-Tyr-[gRNA: 1=FF18] (SplitKanR, AmpR)	pCAS with precloned guide	This study	178995
pBBK12	pCAS-Tyr-[gRNA: 2=FF21] (SplitKanR, AmpR)	pCAS with precloned guide	This study	178996
pBBK13	pCAS-Tyr-[gRNA: 3=UserXII-2] (SplitKanR, AmpR)	pCAS with precloned guide	This study	178997
pBBK14	pCAS-Tyr-[gRNA: 4=UserXII-5] (SplitKanR, AmpR)	pCAS with precloned guide	This study	178998
pBBK15	pCAS-Tyr-[gRNA: 5=ARS308] (SplitKanR, AmpR)	pCAS with precloned guide	This study	178999
pBBK16	pCAS-Tyr-[gRNA: 6=ARS416] (SplitKanR, AmpR)	pCAS with precloned guide	This study	179000
pBBK17	pCAS-Tyr-[gRNA: 7=HIS3] (SplitKanR, AmpR)	pCAS with precloned guide	This study	179001
pBBK18	pCAS-Tyr-[gRNA: 1=FF18] (SplitHygR, AmpR)	pCAS with precloned guide	This study	179002
pBBK19	pCAS-Tyr-[gRNA: 2=FF21] (SplitHygR, AmpR)	pCAS with precloned guide	This study	179003
pBBK20	pCAS-Tyr-[gRNA: 3=UserXII-2] (SplitHygR, AmpR)	pCAS with precloned guide	This study	179004
pBBK21	pCAS-Tyr-[gRNA: 4=UserXII-5] (SplitHygR, AmpR)	pCAS with precloned guide	This study	179005
pBBK22	pCAS-Tyr-[gRNA: 5=ARS308] (SplitHygR, AmpR)	pCAS with precloned guide	This study	179006
pBBK23	pCAS-Tyr-[gRNA: 6=ARS416] (SplitHygR, AmpR)	pCAS with precloned guide	This study	179007
pBBK24	pCAS-Tyr-[gRNA: 7=HIS3] (SplitHygR, AmpR)	pCAS with precloned guide	This study	179008
pBBK25	pHomL-TDH3p-Neon(gfp)-Link-GFPdropout-SSA1t-HomR (AmpR)	GOI-ready vector (GFP)	This study	179009
pBBK26	pHomL-TEF2p-Neon(gfp)-Link-GFPdropout-SSA1t-HomR (AmpR)	GOI-ready vector (GFP)	This study	179010
pBBK27	pHomL-RPL18Bp-Neon(gfp)-Link-GFPdropout-SSA1t-HomR (AmpR)	GOI-ready vector (GFP)	This study	179011
pBBK28	pHomL-TDH3p-GFPdropout-Link-Neon(gfp)-SSA1t-HomR (AmpR)	GOI-ready vector (GFP)	This study	179012
pBBK29	pHomL-TEF2p-GFPdropout-Link-Neon(gfp)-SSA1t-HomR (AmpR)	GOI-ready vector (GFP)	This study	179013
pBBK30	pHomL-RPL18Bp-GFPdropout-Link-Neon(gfp)-SSA1t-HomR (AmpR)	GOI-ready vector (GFP)	This study	179014
pBBK31	pHomL-TDH3p-Scarlet(rfp)-Link-GFPdropout-SSA1t-HomR (AmpR)	GOI-ready vector (RFP)	This study	179015
pBBK32	pHomL-TEF2p-Scarlet(rfp)-Link-GFPdropout-SSA1t-HomR (AmpR)	GOI-ready vector (RFP)	This study	179016
pBBK33	pHomL-RPL18Bp-Scarlet(rfp)-Link-GFPdropout-SSA1t-HomR (AmpR)	GOI-ready vector (RFP)	This study	179017
pBBK34	pHomL-TDH3p-GFPdropout-Link-Scarlet(rfp)-SSA1t-HomR (AmpR)	GOI-ready vector (RFP)	This study	179018
pBBK35	pHomL-TEF2p-GFPdropout-Link-Scarlet(rfp)-SSA1t-HomR (AmpR)	GOI-ready vector (RFP)	This study	179019
pBBK36	pHomL-RPL18Bp-GFPdropout-Link-Scarlet(rfp)-SSA1t-HomR (AmpR)	GOI-ready vector (RFP)	This study	179020
pBBK37	pHomL-TDH3p-3HA-Link-GFPdropout-SSA1t-HomR (AmpR)	GOI-ready vector (3xHA)	This study	179021
pBBK38	pHomL-TEF2p-3HA-Link-GFPdropout-SSA1t-HomR (AmpR)	GOI-ready vector (3xHA)	This study	179022
pBBK39	pHomL-RPL18Bp-3HA-Link-GFPdropout-SSA1t-HomR (AmpR)	GOI-ready vector (3xHA)	This study	179023
pBBK40	pHomL-TDH3p-GFPdropout-Link-3HA-SSA1t-HomR (AmpR)	GOI-ready vector (3xHA)	This study	179024
pBBK41	pHomL-TEF2p-GFPdropout-Link-3HA-SSA1t-HomR (AmpR)	GOI-ready vector (3xHA)	This study	179025
pBBK42	pHomL-RPL18Bp-GFPdropout-Link-3HA-SSA1t-HomR (AmpR)	GOI-ready vector (3xHA)	This study	179026
pBBK43	pHomL-TDH3p-GFPdropout-SSA1t-HomR (AmpR)	GOI-ready vector (no tag)	This study	179027
pBBK44	pHomL-TEF2p-GFPdropout-SSA1t-HomR (AmpR)	GOI-ready vector (no tag)	This study	179028
pBBK45	pHomL-RPL18Bp-GFPdropout-SSA1t-HomR (AmpR)	GOI-ready vector (no tag)	This study	179029
pBBK46	pHomL-RPL18Bp-RPC19-Link-Neon(gfp)-SSA1t-HomR (AmpR)	GFP marker - nucleolus	This study	179030
pBBK47	pHomL-RPL18Bp-SRM1-Link-Neon(gfp)-SSA1t-HomR (AmpR)	GFP marker - nucleus	This study	179031
pBBK48	pHomL-RPL18Bp-SPC42-Link-Neon(gfp)-SSA1t-HomR (AmpR)	GFP marker - spindle pole	This study	179032
pBBK49	pHomL-RPL18Bp-Neon(gfp)-Link-TUB1-SSA1t-HomR (AmpR)	GFP marker - microtubules	This study	179033
pBBK50	pHomL-RPL18Bp-ARC35-Link-Neon(gfp)-SSA1t-HomR (AmpR)	GFP marker - actin cytoskeleton	This study	179034
pBBK51	pHomL-RPL18Bp-Neon(gfp)-Link-SCS2tmh-SSA1t-HomR (AmpR)	GFP marker - endoplasmic reticulum	This study	179035
pBBK52	pHomL-RPL18Bp-Neon(gfp)-Link-SED5-SSA1t-HomR (AmpR)	GFP marker - early Golgi	This study	179036
pBBK53	pHomL-RPL18Bp-Neon(gfp)-Link-SFT2-SSA1t-HomR (AmpR)	GFP marker - late Golgi	This study	179037
pBBK54	pHomL-RPL18Bp-Neon(gfp)-Link-2xPH(PLCd)-SSA1t-HomR (AmpR)	GFP marker - plasma membrane	This study	179038
pBBK55	pHomL-RPL18Bp-PIL1-Link-Neon(gfp)-SSA1t-HomR (AmpR)	GFP marker - eisosomes	This study	179039
pBBK56	pHomL-RPL18Bp-Neon(gfp)-Link-VPS21-SSA1t-HomR (AmpR)	GFP marker - endosomes	This study	179040
pBBK57	pHomL-RPL18Bp-SNF7-Link-Neon(gfp)-SSA1t-HomR (AmpR)	GFP marker - endosome, class E compartment	This study	179041
pBBK58	pHomL-RPL18Bp-Neon(gfp)-Link-YPT7-SSA1t-HomR (AmpR)	GFP marker - vacuole, late endosome	This study	179042
pBBK59	pHomL-RPL18Bp-Neon(gfp)-Link-VAM3-SSA1t-HomR (AmpR)	GFP marker - vacuole	This study	179043
pBBK60	pHomL-RPL18Bp-PRC1-Link-Neon(gfp)-SSA1t-HomR (AmpR)	GFP marker - vacuole	This study	179044
pBBK61	pHomL-RPL18Bp-Neon(gfp)-Link-ATG8-SSA1t-HomR (AmpR)	GFP marker - autophagosome	This study	179045
pBBK62	pHomL-RPL18Bp-ERG6-Link-Neon(gfp)-SSA1t-HomR (AmpR)	GFP marker - lipid droplet	This study	179046
pBBK63	pHomL-RPL18Bp-PDR16-Link-Neon(gfp)-SSA1t-HomR (AmpR)	GFP marker - lipid droplet	This study	179047
pBBK64	pHomL-RPL18Bp-PEX25-Link-Neon(gfp)-SSA1t-HomR (AmpR)	GFP marker - peroxisome	This study	179048
pBBK65	pHomL-RPL18Bp-preCOX4-Link-Neon(gfp)-SSA1t-HomR (AmpR)	GFP marker - mitochondria	This study	179049
pBBK66	pHomL-RPL18Bp-TOM70-Link-Neon(gfp)-SSA1t-HomR (AmpR)	GFP marker - mitochondria	This study	179050
pBBK67	pHomL-RPL18Bp-RPC19-Link-Scarlet(rfp)-SSA1t-HomR (AmpR)	RFP marker - nucleolus	This study	179051
pBBK68	pHomL-RPL18Bp-SRM1-Link-Scarlet(rfp)-SSA1t-HomR (AmpR)	RFP marker - nucleus	This study	179052
pBBK69	pHomL-RPL18Bp-SPC42-Link-Scarlet(rfp)-SSA1t-HomR (AmpR)	RFP marker - spindle pole	This study	179053
pBBK70	pHomL-RPL18Bp-Scarlet(rfp)-Link-TUB1-SSA1t-HomR (AmpR)	RFP marker - microtubules	This study	179054
pBBK71	pHomL-RPL18Bp-ARC35-Link-Scarlet(rfp)-SSA1t-HomR (AmpR)	RFP marker - actin cytoskeleton	This study	179055
pBBK72	pHomL-RPL18Bp-Scarlet(rfp)-Link-SCS2tmh-SSA1t-HomR (AmpR)	RFP marker - endoplasmic reticulum	This study	179056
pBBK73	pHomL-RPL18Bp-Scarlet(rfp)-Link-SED5-SSA1t-HomR (AmpR)	RFP marker - early Golgi	This study	179057
pBBK74	pHomL-RPL18Bp-Scarlet(rfp)-Link-SFT2-SSA1t-HomR (AmpR)	RFP marker - late Golgi	This study	179058
pBBK75	pHomL-RPL18Bp-Scarlet(rfp)-Link-2xPH(PLCd)-SSA1t-HomR (AmpR)	RFP marker - plasma membrane	This study	179059
pBBK76	pHomL-RPL18Bp-PIL1-Link-Scarlet(rfp)-SSA1t-HomR (AmpR)	RFP marker - eisosomes	This study	179060
pBBK77	pHomL-RPL18Bp-Scarlet(rfp)-Link-VPS21-SSA1t-HomR (AmpR)	RFP marker - endosomes	This study	179061
pBBK78	pHomL-RPL18Bp-SNF7-Link-Scarlet(rfp)-SSA1t-HomR (AmpR)	RFP marker - endosome, class E compartment	This study	179062
pBBK79	pHomL-RPL18Bp-Scarlet(rfp)-Link-YPT7-SSA1t-HomR (AmpR)	RFP marker - vacuole, late endosome	This study	179063
pBBK80	pHomL-RPL18Bp-Scarlet(rfp)-Link-VAM3-SSA1t-HomR (AmpR)	RFP marker - vacuole	This study	179064
pBBK81	pHomL-RPL18Bp-PRC1-Link-Scarlet(rfp)-SSA1t-HomR (AmpR)	RFP marker - vacuole	This study	179065
pBBK82	pHomL-RPL18Bp-Scarlet(rfp)-Link-ATG8-SSA1t-HomR (AmpR)	RFP marker - autophagosome	This study	179066
pBBK83	pHomL-RPL18Bp-ERG6-Link-Scarlet(rfp)-SSA1t-HomR (AmpR)	RFP marker - lipid droplet	This study	179067
pBBK84	pHomL-RPL18Bp-PDR16-Link-Scarlet(rfp)-SSA1t-HomR (AmpR)	RFP marker - lipid droplet	This study	179068
pBBK85	pHomL-RPL18Bp-PEX25-Link-Scarlet(rfp)-SSA1t-HomR (AmpR)	RFP marker - peroxisome	This study	179069
pBBK86	pHomL-RPL18Bp-preCOX4-Link-Scarlet(rfp)-SSA1t-HomR (AmpR)	RFP marker - mitochondria	This study	179070
pBBK87	pHomL-RPL18Bp-TOM70-Link-Scarlet(rfp)-SSA1t-HomR (AmpR)	RFP marker - mitochondria	This study	179071
pBBK88	pHomL-TDH3p-Neon(gfp)-Link-2xPH(PLCd)-SSA1t-HomR (AmpR)	bright GFP marker - plasma membrane	This study	179072
pBBK89	pHomL-TDH3p-Scarlet(rfp)-Link-2xPH-SSA1t-HomR (AmpR)	bright RFP marker - plasma membrane	This study	179073
pBBK90	pHomL-TEF2p-Scarlet(rfp)-Link-2xPH-SSA1t-HomR (AmpR)	intermediate intensity RFP marker - plasma membrane	This study	179074
pBBK91	pHomL-TDH3p-Neon(gfp)-Link-SCS2tmh-SSA1t-HomR (AmpR)	bright GFP marker - endoplasmic reticulum	This study	179075
pBBK92	pHomL-TDH3p-Scarlet(rfp)-Link-SCS2tmh-SSA1t-HomR (AmpR)	bright RFP marker - endoplasmic reticulum	This study	179076
pBBK93	pHomL-TDH3p-Neon(gfp)-SSA1t-HomR (AmpR)	bright GFP marker - cytosol (for transformation tests)	This study	179077
pBBK94	pCAS-Tyr-[gRNA: 2xBsaI+NotI cut sites] (KanR)	pCAS vector with BsaI/NotI-digestable protspacer site, only KanR selection	This study	179078
pBBK95	pCAS-Tyr-[gRNA: 2xBsaI+NotI cut sites] (HygR)	pCAS vector with BsaI/NotI-digestable protspacer site, only HygR selection	This study	179079
pBBK96	pHomL-ConLS-GFPdropout-ConR1-HomR (AmpR)	GOI-ready vector precursor without promoter or terminator	This study	179080
pBB91	pRS416-TEF1pr-mCherry(rfp)-2xPH(PLCd)-ADHt (URA3)	RFP marker - plasma membrane	Bean et al. 2018
pRS426	pRS426 (URA3)	Empty vector	Sikorski et al. 1989
	References
	Bean BDM, Dziurdzik SK, Kolehmainen KL, Fowler CMS, Kwong WK, Grad LI, Davey M, Schluter C, Conibear E. 2018. Competitive organelle-specific adaptors recruit Vps13 to membrane contact sites. J Cell Biol 217:3593–3607. doi:10.1083/jcb.201804111
	Sikorski RS, Hieter P. 1989. A system of shuttle vectors and yeast host strains designed for efficient manipulation of DNA in Saccharomyces cerevisiae. Genetics 122:19–27. doi:10.1093/genetics/122.1.19
