# Supplementary material for: The MyLO CRISPR-Cas9 toolkit: a markerless yeast localization and overexpression CRISPR-Cas9 toolkit
Source: G3 (Bethesda). 2022 Jun 16;12(8):jkac154. doi: 10.1093/g3journal/jkac154 (PMC9339301; doi:10.1093/g3journal/jkac154)
Supplement: jkac154_Supplemental_Table_S2 [file jkac154_supplemental_table_s2.xlsx]

## Sheet: S2 - Primers Used
Primer Number and Name	Sequence
BB29. 5' gRNA F	CACCTATATCTGCGTGTTGC
BB30. 3' gRNA R	GTCAAGACTGTCAAGGAGG
BB33. 5' gRNA R	AAAGTCCCATTCGCCAC
BB34. 3' gRNA F	GTTTTAGAGCTAGAAATAGCAAGTT
BB35. BsaINotI gRNAins R	GGAGACCTGTAAAGCGGCCGCAAACAATACCTTGGTCTCGAAAGTCCCATTCGCCAC
BB36. BsaINotI gRNAins F	CGAGACCAAGGTATTGTTTGCGGCCGCTTTACAGGTCTCCGTTTTAGAGCTAGAAATAGCAAGTT
BB731. FF18R F	GCATCGTCTCATCGGTCTCATACAaatcgtccccaacaaaag
BB732. FF18R R	ATGCCGTCTCAAGGGatctacttcgcacattatgtcg
BB733. FF21R F	GCATCGTCTCACCCTTCAGCACTGTACTTGTTTTTGC
BB734. FF21R R	GCATCGTCTCACGTTCGCTTAGTATAGTTATTAAACTACGGAC
BB735. XII-2R F	GCATCGTCTCAAACGCTCTCTCGAAATTTTTCTTAACG
BB736. XII-2R R	GCATCGTCTCACATAAAGAAATTCTTCCTGTGCTTC
BB737. XII-5R F	GCATCGTCTCATATGctcagaagtttgacagcaagc
BB738. XII-5R R	GCATCGTCTCAGGATctatctgttcttccgctctacc
BB739. 308R F	GCATCGTCTCAATCCCTACATATTGCTACCACTTCTATTACAC
BB740. 308R R	GCATCGTCTCACAGCTGTACTATAAGCGGAAGGGG
BB741. 416R F	CGTTCGTCTCAGCTGATGCTCCTTCACTATTTTAACATG
BB742. 416R R	GCATCGTCTCATGTAAAAATTTTACTGCCTATGTGTTGC
BB743. HIS3R F	GCATCGTCTCATACAAGCAGTAGCAGAACAGGCC
BB744. HIS3R R	GGATCGTCTCAGGTCTCATCGGCACTCAACGATTAGCGACC
BB759. 3 GFP drop F	GCATCGTCTCTTCGGCCTATATTATGtgagaccgaaagtgaaacg
BB760. 3b GFPdrop F	GCATCGTCTCTTCGGCCTATATTTCTtgagaccgaaagtgaaacg
BB761. 3/3b GFP drop R	ATGCCGTCTCAGGTCAAGGATtgagacctataaacgcagaaagg
BB764. Envy-Link F	GCATCGTCTCATCGGTCTCATATGTCTAAAGGCGAGGAATTG
BB770. SCS2tmh 3b F	GCATCGTCTCATCGGTCTCATTCTAATGAATCATCCAGCATGG
BB771. SCS2tmh 3b R	ATGCCGTCTCAggtctcaGGATctcgCTATCTGTAGAACCATCCTAAAACC
BB772. preCox4 3 F	GCATCGTCTCATCGGTCTCATATGCTTTCACTACGTCAATCTATAAGATTTTTCAAGCCAGCCACAAGAACTTTGTGTAGC
BB773. preCox4 3 R	ATGCCGTCTCAggtctcaGGATCCTTGCTGAAGCAGATATCTAGAGCTACACAAAGTTCTTGTGGC
BB809. 2xPH(PLCd) 3b F	GCATCGTCTCATCGGTCTCATTCTCCAGGTAGAACTCTCAGATCC
BB810. 2xPH(PLCd) 3b R	ATGCCGTCTCAggtctcaGGATctcgGCGACCGAGGTCGACTA
BB811. TOM70 3 F	GCATCGTCTCATCGGTCTCATATGAAGAGCTTCATTACAAGGAAC
BB812. TOM70 3 R	ATGCCGTCTCAggtctcaGGATCCCATTAAACCCTGTTCGCGTAATTTAG
BB886. RPC19 3 F	GCATCGTCTCATCGGTCTCATATGACTGAgGACATCGAACAAAAAAAGACCG
BB887. RPC19 3 R	ATGCCGTCTCAggtctcaGGATCCCATGCTCTTGATTTTTTCAGTAAAC
BB888. 2xPH NotIdel int R	ATGCCGTCTCAgccaCCTGCtGCCGCTGCCTTCTGCC
BB889. 2xPH NotIdel int F	GCATCGTCTCAtggcgcATTCagaAAGaGCGAATTCGCCCTTG
BB896. ARC35 3 F	GCATCGTCTCATCGGTCTCATATGCTACACTTACAACCACAAAAC
BB897. ARC35 3 R	ATGCCGTCTCAggtctcaGGATCCGTAGACAATCTTTCTACCGGTGAAG
BB901. Link-NeonGreen 4A F	GCATCGTCTCATCGGTCTCAATCCGGTCCTTCTGGCCCAACTGGCatggtttctaagggtgaagaag
BB902. Link-NeonGreen 4A R	ATGCCGTCTCAggtctcagccactcgagttacttgtacaattcgtccatacc
BB903. NeonGreen-Link 3A F	GCATCGTCTCATCGGTCTCATatggtttctaagggtgaagaag
BB904. NeonGreen-Link 3A R	ATGCCGTCTCAGGTCTCAAGAACCAGTTGGGCCAGAAGGACCAGActtgtacaattcgtccataccc
BB907. SPC42 3 F	GCATCGTCTCATCGGTCTCATATGAACGGATCTCCCACTC
BB908. SPC42 3 R	ATGCCGTCTCAggtctcaGGATCCTCGATTATTGGGAGTGGG
BB915. PRC1 3 F	GCATCGTCTCATCGGTCTCATATGAAAGCATTCACCAGTTTACTATG
BB916. PRC1 3 R	ATGCCGTCTCAggtctcaGGATCCTAAGGAGAAACCACCGTGG
BB927. SNF7 3 F	GCATCGTCTCATCGGTCTCATATGTGGTCATCACTTTTTGG
BB928. SNF7 3 R	ATGCCGTCTCAggtctcaGGATCCAAGCCCCATTTCTGCTTG
BB930. PEX25 3 F	GCATCGTCTCATCGGTCTCATATGAGTCAGTTTGGCACG
BB931. PEX25 3 R	ATGCCGTCTCAggtctcaGGATCCATCTTTTGAAGAGCAAAGTGACC
BB932. ERG6 3 F	GCATCGTCTCATCGGTCTCATATGAGTGAAACAGAATTGAGAAAAAGAC
BB933. ERG6 3 R	ATGCCGTCTCAggtctcaGGATCCTTGAGTTGCTTCTTGGGAAG
BB935. PDR16 3 F	GCATCGTCTCATCGGTCTCATATGTTCAAGAGATTTAGCAAAAAGAAG
BB936. PDR16 3 R	ATGCCGTCTCAggtctcaGGATCCCACGGTACTGCTTTCCG
BB947. ATG8 3b F	GCATCGTCTCATCGGTCTCATTCTATGAAGTCTACATTTAAGTCTGAATATCC
BB948. ATG8 3b R	ATGCCGTCTCAggtctcaGGATctcgCTACCTGCCAAATGTATTTTCTCC
BB950. YPT7 3b F	GCATCGTCTCATCGGTCTCATTCTATGTCTTCTAGAAAAAAAAATATTTTGAAAG
BB951. YPT7 3b R	ATGCCGTCTCAggtctcaGGATctcgCTAACAGCTACAAGAATTATTTTCTCCATC
BB953. SED5 3b F	GCATCGTCTCATCGGTCTCATTCTATGAACATAAAGGATAGAACTTCAGAATTTC
BB954. SED5 3b R	ATGCCGTCTCAggtctcaGGATctcgCTAATTGACTAAAACCCAAATAACGAAAAATAC
BB959. SFT2 3b F	GCATCGTCTCATCGGTCTCATTCTATGAGCGAGGAACCACCTTC
BB960. SFT2 3b R	ATGCCGTCTCAggtctcaGGATctcgCTAGATGCGCAGAACACCTCTTG
BB987. 3HA-Link 3A F	GCATCGTCTCATCGGTCTCATATGGAGTACCCCTACGACGTTCCCGACTACGCTGCAGAGTACCCATACGACGTGCCAGACTACGCGGCAGAATATCC
BB988. 3HA-Link 3A R	ATGCCGTCTCAGGTCTCAAGAACCAGTTGGGCCAGAAGGACCAGATTCTAACTTAGCGGCGTAATCTGGGACATCATACGGATATTCTGCCGCGTAG
BB997. AgTEF1p-URA3 F	ACTTCCTTTTAAAATCTTGCTAGGATACAGTTCTCACATCACATCCGAACATAAACAACaATGGAGACGTCGaaagctacatataaggaacgtgc
BB998. AgTEF1t-URA3 R	TACAAATGACAAGTTCTTGAAAACAAGAATCTTTTTATTGTCAGTACTGATTAGAGACGGTTTTGCTGGCCGCATC
BB999. URA3-AgTEF1t F	gatgcggccagcaaaacCGTCTCTAATCAGTACTGACAATAAAAAGATTCTTG
BB1000. AmpR-AgTEF1t R	tttaatttaaaaggatctaggtgaagatcctttttgATTAAGGGTTCTCGAGAGCTC
BB1001. AgTEF1t-AmpR F	CAGTGTCGAAAACGAGCTCTCGAGAACCCTTAATcaaaaaggatcttcacctagatcc
BB1002. RNR2p-AmpR R	GTGCTCTAAACTTTGCCTGCTTCTTGTTCGACTGTCGACgaacccctatttgtttatttttc
BB1003. AmpR-RNR2p F	catatttgaatgtatttagaaaaataaacaaataggggttcGTCGACAGTCGAACAAGAAGCAGGC
BB1004. intCas9 R	CTGTAGATAACAAATACGATTCTTCCGACGTGTATACCTTCTACGAGCTGTCCGTTTGAGTCGAGTCGCTTCCGCTGTC
BB1010. BsmB-KanR F	GCATCGTCTCACAatgggtaaggaaaagactcacg
BB1011. BsmBAat-KanR1 R	ATGCCGTCTCACAGCGACGTCgattccgactcgtccaac
BB1012. BsmBSbf-KanR2 F	GCATCGTCTCAGCTGCCTGCAGGatggcaaaggtagcgttg
BB1013. BsmB-KanR R	ATGCCGTCTCAGAttagaaaaactcatcgagcatc
BB1079. gRNA MoCl BsaI GFP F	CCTCCTCGCTGGCGCCGGCTGGGCAACACCTTCGGGTGGCGAATGGGACTCGAGACCgaaagtgaaacgtgatttcatg
BB1080. gRNA MoCl BsaI GFP R	GTTGATAACGGACTAGCCTTATTTTAACTTGCTATTTCTAGCTCTAAAACGGAGACCtataaacgcagaaaggccc
BB1089. SRM1 3 F	GCATCGTCTCATCGGTCTCATATGGTCAAAAGAACAGTCGCCACCAATGGAGAtGCGTCTGGCGCTCATAG
BB1090. SRM1 3 int R	ATGCCGTCTCAgaaCCaGCCGCAACGCTTTTGAAC
BB1091. SRM1 3 int F	GCATCGTCTCAGttcgCACCATTCAGTCGCGGTAG
BB1092. SRM1 3 R	ATGCCGTCTCAggtctcaGGATCCATCATCCATTTCATCCGCTC
BB1093. Envy 3 R	ATGCCGTCTCAggtctcaGGATCCTTTGTACAATTCGTCCATTCC
BB1095. ZsGreen1 F	GCATCGTCTCATCGGTCTCATatggcacagagtgagcatg
BB1096. ZsGreen1 R	ATGCCGTCTCAggtctcaGGATCCaggTAAcgcggagccactagcgatag
BB1105. BsmBI-HygR F	GCATCGTCTCACAatgggAaaGaaAccAgaaTTGacAgcTacgtctgtcgagaagtttctg
BB1106. BsmBI-HygR R	ATGCCGTCTCAGAttattcctttgccctcgg
BB1107. BsmBI-HygR int R	ATGCCGTCTCACAGCGACGTCgatcctgcaagctccgg
BB1108. BsmBI-HygR int F	GCATCGTCTCAGCTGCCTGCAGGacagggtgtcacgttgc
BB1110. BsmBI-LEU2 F	GCATCGTCTCACAatgtctgcccctaagaagatc
BB1111. BsmBI-LEU2 R	ATGCCGTCTCAGAttaagcaaggattttcttaacttcttc
BB1112. BsmBI-LEU2 int R	ATGCCGTCTCACAGCGACGTCtgctggtgattataataccatttagg
BB1113. BsmBI-LEU2 int F	GCATCGTCTCAGCTGCCTGCAGGtcctaaatggggaaccgg
BB1115. BsmBI-NatR F	GCATCGTCTCACAatgggtaccactcttgacgac
BB1116. BsmBI-NatR R	ATGCCGTCTCAGAttaggggcagggcatgc
BB1117. BsmBI-NatR int R	ATGCCGTCTCACAGCGACGTCagccagaggtgcccgg
BB1118. BsmBI-NatR int F	GCATCGTCTCtGCTGtCCTGCAGGccctgaccaaggtgttcc
BB1120. BsmBI-URA3 F	GCATCGTCTCACAatgtcgaaagctacatataaggaac
BB1121. BsmBI-URA3 R	ATGCCGTCTCAGAttagttttgctggccgc
BB1122. BsmBI-URA3 int R	ATGCCGTCTCACAGCGACGTCataatcaaccaatcgtaaccttc
BB1123. BsmBI-URA3 int F	GCATCGTCTCAGCTGCCTGCAGGatttttccatggagggc
BB1125. FF18 GGc gRNA F	GACTTTatagaattactattgaagag
BB1126. FF18 GGc gRNA R	AAACctcttcaatagtaattctatAA
BB1127. FF21 GGc gRNA F	GACTTTTCTTGGGTTGCCAAACTAAG
BB1128. FF21 GGc gRNA R	AAACCTTAGTTTGGCAACCCAAGAAA
BB1129. XII-2 GGc gRNA F	GACTTTTCGAGAGAGTCGCCGATAGT
BB1130. XII-2 GGc gRNA R	AAACACTATCGGCGACTCTCTCGAAA
BB1131. XII-5 GGc gRNA F	GACTTTttgtcacagtgtcacatcag
BB1132. XII-5 GGc gRNA R	AAACctgatgtgacactgtgacaaAA
BB1133. ARS308 GGc gRNA F	GACTTTCACTTGTCAAACAGAATATA
BB1134. ARS308 GGc gRNA R	AAACTATATTCTGTTTGACAAGTGAA
BB1135. ARS416 GGc gRNA F	GACTTTTAGTGCACTTACCCCACGTT
BB1136. ARS416 GGc gRNA R	AAACAACGTGGGGTAAGTGCACTAAA
BB1137. HIS3 GGc gRNA F	GACTTTGATCGAGTGCTCTATCGCTA
BB1138. HIS3 GGc gRNA R	AAACTAGCGATAGAGCACTCGATCAA
BB1149. mLink-3HA 4A Fv2	taATCGTCTCATCGGTCTCAATCCCCTTCTGGCATGTACCCCTACGACGTTCCCGACTACGCTtctTAtCCATAtGAtGTGCCAGAtTAC
BB1150. mLink-3HA 4A Rv2	atGCCGTCTCAggtctcagccactcgagTTAGGCGTAATCcGGGACATCATACGGATAtccCGCGTAaTCTGGCACaTCaTATGGaTAag
BB1180. Scarlet 3A F	GCATCGTCTCATCGGTCTCATatggttagtaaaggtgaagctg
BB1181. Scarlet 3A R	ATGCCGTCTCAGGTCTCAAGAACCAGTTGGGCCAGAAGGACCAGAtttatacaattcatccattcctcc
BB1182. Scarlet 4A F	GCATCGTCTCATCGGTCTCAATCCGGTCCTTCTGGCCCAACTGGCatggttagtaaaggtgaagctg
BB1183. Scarlet 4A R	ATGCCGTCTCAggtctcagccactcgagCTAtttatacaattcatccattcctcc
BB1216. VAM3 3b F	GCATCGTCTCATCGGTCTCATTCTATGTCCTTTTTCGACATCG
BB1217. VAM3 3b R	ATGCCGTCTCAggtctcaGGATctcgCTAACTTAATACAGCAAGCAATACCAC
BB1355. VPS21 3b F	GCATCGTCTCATCGGTCTCATTCTATGAACACATCAGTCACTTCCA
BB1356. VPS21 3b R	ATGCCGTCTCAggtctcaGGATctcgCTAACAACTGCAAGCACTGTTTG
BB1358. PIL1 3 F	GCATCGTCTCATCGGTCTCATATGCACAGAACTTACTCTTTAAGAAATTC
BB1359. PIL1 3 int R	ATGCCGTCTCATCcCTAGATGGTTGAACAGAACCTTC
BB1360. PIL1 3 int F	GCATCGTCTCAGgGACaGTAAGGACAAGATCACCGACAAAATC
BB1361. PIL1 3 R	ATGCCGTCTCAggtctcaGGATCCAGCTGTTGTTTGTTGGGGAAG
BB1365. TUB1 3b F	GCATCGTCTCATCGGTCTCATTCTATGAGAGAAGTTATTAGTATTAATGTCGGTCAAGCTGGTTGTC
BB1366. TUB1 3b R	ATGCCGTCTCAggtctcaGGATctcgTTAAAATTCCTCTTCCTCAGCG
