# Supplementary material for: The MyLO CRISPR-Cas9 toolkit: a markerless yeast localization and overexpression CRISPR-Cas9 toolkit
Source: G3 (Bethesda). 2022 Jun 16;12(8):jkac154. doi: 10.1093/g3journal/jkac154 (PMC9339301; doi:10.1093/g3journal/jkac154)
Supplement: jkac154_Supplemental_Table_S3 [file jkac154_supplemental_table_s3.xlsx]

## Sheet: S3 - Yeast strains used
Strain listed in order of appearance
Strain ID	Genotype	Source
BY4741	MATa his3Δ1 leu2Δ0 met15Δ0 ura3Δ0	ATCC #4040002
BBY1790	BY4741 FF18::TDH3p-Neon(gfp)-SSA1t	This study
BBY1887	BY4741 FF21::TDH3p-Neon(gfp)-SSA1t	This study
BBY1888	BY4741 XII-2::TDH3p-Neon(gfp)-SSA1t	This study
BBY1889	BY4741 XII-5::TDH3p-Neon(gfp)-SSA1t	This study
BBY1890	BY4741 ARS308::TDH3p-Neon(gfp)-SSA1t	This study
BBY1891	BY4741 ARS416::TDH3p-Neon(gfp)-SSA1t	This study
BBY1892	BY4741 HIS3::TDH3p-Neon(gfp)-SSA1t	This study
BBY1767	BY4741 FF18::RPL18Bp-Neon(gfp)-Link-2xPH(PLCd)	This study
BBY1768	BY4741 FF18::TEF2p-Neon(gfp)-Link-2xPH(PLCd)	This study
BBY1769	BY4741 FF18::TDH3p-Neon(gfp)-Link-2xPH(PLCd)	This study
BBY1770	BY4741 FF18::RPL18Bp-preCOX4-LinkNeon	This study
BBY1771	BY4741 FF18::TEF2p-preCOX4-LinkNeon	This study
BBY1772	BY4741 FF18::TDH3p-preCOX4-LinkNeon	This study
BBY1777	BY4741 FF18::RPL18Bp-Scarlet(rfp)-Link-2xPH	This study
BBY1778	BY4741 FF18::TEF2p-Scarlet(rfp)-Link-2xPH	This study
BBY1779	BY4741 FF18::TDH3p-Scarlet(rfp)-Link-2xPH	This study
BBY1780	BY4741 FF18::RPL18Bp-preCOX4-LinkScarlet(rfp)	This study
BBY1781	BY4741 FF18::TEF2p-preCOX4-LinkScarlet(rfp)	This study
BBY1782	BY4741 FF18::TDH3p-preCOX4-LinkScarlet(rfp)	This study
BBY1788	BY4741 FF18::RPL18Bp-Neon(gfp)	This study
BBY1789	BY4741 FF18::TEF2p-Neon(gfp)	This study
BBY1784	BY4741 FF18::RPL18Bp-3HA-2xPH	This study
BBY1785	BY4741 FF18::TEF2p-3HA-2xPH	This study
BBY1786	BY4741 FF18::TDH3p-3HA-2xPH	This study
BBY1799	BY4741 FF18::RPL18Bp-PRC1-3HA	This study
BBY1800	BY4741 FF18::TEF2p-PRC1-3HA	This study
BBY1801	BY4741 FF18::TDH3p-PRC1-3HA	This study
BBY1764	BY4741 FF18::RPL18Bp-Neon(gfp)-Link-SCS2(tmh)	This study
BBY1893	BY4741 FF18::RPL18Bp-Scarlet(rfp)-Link-SCS2tmh	This study
BBY1912	BY4741 FF18::RPL18Bp-RPC19-LinkNeon(gfp)-SSA1t FF21::RPL18Bp-RPC19-LinkScarlet(rfp)-SSA1t	This study
BBY1913	BY4741 FF18::RPL18Bp-SRM1-LinkNeon(gfp)-SSA1t FF21::RPL18Bp-SRM1-LinkScarlet(rfp)-SSA1t	This study
BBY1914	BY4741 FF18::RPL18Bp-SPC42-LinkNeon(gfp)-SSA1t FF21::RPL18Bp-SPC42-LinkScarlet(rfp)-SSA1t	This study
BBY1915	BY4741 FF18::RPL18Bp-Neon(gfp)-Link-TUB1-SSA1t FF21::RPL18Bp-Scarlet(rfp)-Link-TUB1-SSA1t	This study
BBY1916	BY4741 FF18::RPL18Bp-ARC35-LinkNeon(gfp)-SSA1t FF21::RPL18Bp-ARC35-LinkScarlet(rfp)-SSA1t	This study
BBY1917	BY4741 FF18::RPL18Bp-Neon(gfp)-Link-SCS2(tmh) FF21::RPL18Bp-Scarlet(rfp)-Link-SCS2(tmh)	This study
BBY1918	BY4741 FF18::RPL18Bp-Neon(gfp)-Link-SED5-SSA1t FF21::RPL18Bp-Scarlet(rfp)-Link-SED5-SSA1t	This study
BBY1920	BY4741 FF18::RPL18Bp-Neon(gfp)-Link-SFT2-SSA1t FF21::RPL18Bp-Scarlet(rfp)-Link-SFT2-SSA1t	This study
BBY1922	BY4741 FF18::RPL18Bp-Neon(gfp)-Link-2xPH(PLCd) FF21::RPL18Bp-Scarlet(rfp)-Link-2xPH(PLCd)	This study
BBY1923	BY4741 FF18::RPL18Bp-PIL1-LinkNeon(gfp)-SSA1t FF21::RPL18Bp-PIL1-LinkScarlet(rfp)-SSA1t	This study
BBY1924	BY4741 FF18::RPL18Bp-Neon(gfp)-Link-VPS21-SSA1t FF21::RPL18Bp-Scarlet(rfp)-Link-VPS21-SSA1t	This study
BBY1925	BY4741 FF18::RPL18Bp-SNF7-LinkNeon(gfp)-SSA1t FF21::RPL18Bp-SNF7-LinkScarlet(rfp)-SSA1t	This study
BBY1926	BY4741 FF18::RPL18Bp-Neon(gfp)-Link-YPT7-SSA1t FF21::RPL18Bp-Scarlet(rfp)-Link-YPT7-SSA1t	This study
BBY1927	BY4741 FF18::RPL18Bp-Neon(gfp)-Link-VAM3-SSA1t FF21::RPL18Bp-Scarlet(rfp)-Link-VAM3-SSA1t	This study
BBY1928	BY4741 FF18::RPL18Bp-PRC1-LinkNeon(gfp)-SSA1t FF21::RPL18Bp-PRC1-LinkScarlet(rfp)-SSA1t	This study
BBY1929	BY4741 FF18::RPL18Bp-Neon(gfp)-Link-ATG8-SSA1t FF21::RPL18Bp-Scarlet(rfp)-Link-ATG8-SSA1t	This study
BBY1930	BY4741 FF18::RPL18Bp-ERG6-LinkNeon(gfp)-SSA1t FF21::RPL18Bp-ERG6-LinkScarlet(rfp)-SSA1t	This study
BBY1931	BY4741 FF18::RPL18Bp-PDR16-LinkNeon(gfp)-SSA1t FF21::RPL18Bp-PDR16-LinkScarlet(rfp)-SSA1t	This study
BBY1932	BY4741 FF18::RPL18Bp-PEX25-LinkNeon(gfp)-SSA1t FF21::RPL18Bp-PEX25-LinkScarlet(rfp)-SSA1t	This study
BBY1933	BY4741 FF18::RPL18Bp-preCOX4-LinkNeon(gfp) FF21::RPL18Bp-preCOX4-LinkScarlet(rfp)	This study
BBY1934	BY4741 FF18::RPL18Bp-TOM70-LinkNeon(gfp) FF21::RPL18Bp-TOM70-LinkScarlet(rfp)	This study
BBY1935	BY4741 FF18::RPL18Bp-Neon(gfp) FF21::RPL18Bp-Neon(gfp)	This study
BBY1936	BY4741 FF18::TEF2p-Neon(gfp) FF21::TEF2p-Neon(gfp)	This study
BBY1937	BY4741 FF18::TDH3p-Neon(gfp) FF21::TDH3p-Neon(gfp)	This study
BBY1938	BY4741 FF18::RPL18Bp-Neon(gfp) FF21::RPL18Bp-Neon(gfp) XII-2::RPL18Bp-Neon(gfp)	This study
BBY1939	BY4741 FF18::TEF2p-Neon(gfp) FF21::TEF2p-Neon(gfp) XII-2::TEF2p-Neon(gfp)	This study
BBY1940	BY4741 FF18::TDH3p-Neon(gfp) FF21::TDH3p-Neon(gfp) XII-2::TDH3p-Neon(gfp)	This study
BBY1941	BY4741 FF18::RPL18Bp-Neon(gfp) FF21::RPL18Bp-Neon(gfp) XII-2::RPL18Bp-Neon(gfp) XII-5::RPL18Bp-Neon(gfp)	This study
BBY1942	BY4741 FF18::TEF2p-Neon(gfp) FF21::TEF2p-Neon(gfp) XII-2::TEF2p-Neon(gfp) XII-5::TEF2p-Neon(gfp)	This study
BBY1943	BY4741 FF18::TDH3p-Neon(gfp) FF21::TDH3p-Neon(gfp) XII-2::TDH3p-Neon(gfp) XII-5::TDH3p-Neon(gfp)	This study
BBY1944	BY4741 FF18::RPL18Bp-Neon(gfp) FF21::RPL18Bp-Neon(gfp) XII-2::RPL18Bp-Neon(gfp) XII-5::RPL18Bp-Neon(gfp) ARS308::RPL18Bp-Neon(gfp)	This study
BBY1945	BY4741 FF18::TEF2p-Neon(gfp) FF21::TEF2p-Neon(gfp) XII-2::TEF2p-Neon(gfp) XII-5::TEF2p-Neon(gfp) ARS308::TEF2p-Neon(gfp)	This study
BBY1946	BY4741 FF18::TDH3p-Neon(gfp) FF21::TDH3p-Neon(gfp) XII-2::TDH3p-Neon(gfp) XII-5::TDH3p-Neon(gfp) ARS308::TDH3p-Neon(gfp)	This study
BBY1947	BY4741 FF18::RPL18Bp-Neon(gfp) FF21::RPL18Bp-Neon(gfp) XII-2::RPL18Bp-Neon(gfp) XII-5::RPL18Bp-Neon(gfp) ARS308::RPL18Bp-Neon(gfp) ARS416::RPL18Bp-Neon(gfp)	This study
BBY1948	BY4741 FF18::TEF2p-Neon(gfp) FF21::TEF2p-Neon(gfp) XII-2::TEF2p-Neon(gfp) XII-5::TEF2p-Neon(gfp) ARS308::TEF2p-Neon(gfp) ARS416::TEF2p-Neon(gfp)	This study
BBY1949	BY4741 FF18::TDH3p-Neon(gfp) FF21::TDH3p-Neon(gfp) XII-2::TDH3p-Neon(gfp) XII-5::TDH3p-Neon(gfp) ARS308::TDH3p-Neon(gfp) ARS416::TDH3p-Neon(gfp)	This study
BBY1950	BY4741 FF18::RPL18Bp-Neon(gfp) FF21::RPL18Bp-Neon(gfp) XII-2::RPL18Bp-Neon(gfp) XII-5::RPL18Bp-Neon(gfp) ARS308::RPL18Bp-Neon(gfp) ARS416::RPL18Bp-Neon(gfp) HIS3::RPL18Bp-Neon(gfp)	This study
BBY1951	BY4741 FF18::TEF2p-Neon(gfp) FF21::TEF2p-Neon(gfp) XII-2::TEF2p-Neon(gfp) XII-5::TEF2p-Neon(gfp) ARS308::TEF2p-Neon(gfp) ARS416::TEF2p-Neon(gfp) HIS3::TEF2p-Neon(gfp)	This study
BBY1952	BY4741 FF18::TDH3p-Neon(gfp) FF21::TDH3p-Neon(gfp) XII-2::TDH3p-Neon(gfp) XII-5::TDH3p-Neon(gfp) ARS308::TDH3p-Neon(gfp) ARS416::TDH3p-Neon(gfp) HIS3::TDH3p-Neon(gfp)	This study
BBY1871	BY4741 FF18::RPL18Bp-Neon(gfp)-Link-VPS21-SSA1t	This study
BBY1872	BY4741 FF18::TEF2p-Neon(gfp)-Link-VPS21-SSA1t	This study
BBY1848	BY4741 FF18::RPL18Bp-SNF7-LinkNeon(gfp)-SSA1t	This study
BBY1812	BY4741 FF18::TEF2p-SNF7-LinkNeon(gfp)-SSA1t	This study
BBY1851	BY4741 FF18::RPL18Bp-Neon(gfp)-Link-VAM3-SSA1t	This study
BBY1814	BY4741 FF18::TEF2p-Neon(gfp)-Link-VAM3-SSA1t	This study
BBY1855	BY4741 FF18::RPL18Bp-PEX25-LinkNeon(gfp)-SSA1t	This study
BBY1818	BY4741 FF18::TEF2p-PEX25-LinkNeon(gfp)-SSA1t	This study
BBY1856	BY4741 FF18::TDH3p-PEX25-LinkNeon(gfp)-SSA1t	This study
BBY1791	BY4741 FF18::TEF2p-Envy(gfp)	This study
BBY1792	BY4741 FF18::TEF2p-ZsGreen1(gfp)	This study
BBY1873	BY4741 FF18::RPL18Bp-Scarlet(rfp)-Link-VPS21-SSA1t	This study
BBY1874	BY4741 FF18::TEF2p-Scarlet(rfp)-Link-VPS21-SSA1t	This study
BBY1862	BY4741 FF18::RPL18Bp-SNF7-LinkScarlet(rfp)-SSA1t	This study
BBY1830	BY4741 FF18::TEF2p-SNF7-LinkScarlet(rfp)-SSA1t	This study
BBY1865	BY4741 FF18::RPL18Bp-Scarlet(rfp)-Link-VAM3-SSA1t	This study
BBY1832	BY4741 FF18::TEF2p-Scarlet(rfp)-Link-VAM3-SSA1t	This study
BBY1869	BY4741 FF18::RPL18Bp-PEX25-LinkScarlet(rfp)-SSA1t	This study
BBY1836	BY4741 FF18::TEF2p-PEX25-LinkScarlet(rfp)-SSA1t	This study
BBY1870	BY4741 FF18::TDH3p-PEX25-LinkScarlet(rfp)-SSA1t	This study
